# Supplementary material for: Protein Arginine Methylation Patterns in Plasma Small Extracellular Vesicles Are Altered in Patients with Early-Stage Pancreatic Ductal Adenocarcinoma
Source: Cancers (Basel). 2024 Feb 3;16(3):654. doi: 10.3390/cancers16030654 (PMC10854811; doi:10.3390/cancers16030654)
Supplement: Supplementary file 1 [file cancers-16-00654-s001.zip]

Archive with 2 entries (2 files):
- cancers-2827280-Supplemental Materials_Uncropped blots.pdf
- cancers-2827280-supplementary.pdf
